# Supplementary material for: MiR-23b and miR-133 Cotarget TGFβ2/NOTCH1 in Sheep Dermal Fibroblasts, Affecting Hair Follicle Development
Source: Cells. 2024 Mar 21;13(6):557. doi: 10.3390/cells13060557 (PMC10969380; doi:10.3390/cells13060557)
Supplement: Supplementary file 1 [file cells-13-00557-s001.zip › Supplementary Files/Additional file 6-Table S1.xlsx]

## Sheet: Sheet1
Table S1 RT-qPCR primers for miRNA and candidate target genes
Gene	Primer
oar-oar-miR-23b	F: CGCGCGatcacattgccagggatt
oar-oar-miR-133	F: CGttggtccccttcaaccagctgt
U6	F: CTCGCTTCGGCAGCACA
	R: AACGCTTCACGAATTTGCGT
NOTCH1	F: TATCTGCATGCCTGGCTACG
	R: GTCCACGTCATACTGGCACA
TGFβ2	F: AGCGGAGCGACGAGGAATACTAC
	R: CACTGAGCCAGAGGGTGTTGTAAC
GAPDH	F: GAGATCAAGAAGGTGGTGAAGCAG
	R: GTAGAAGAGTGAGTGTCGCTGTTG
