# Supplementary material for: MiR-23b and miR-133 Cotarget TGFβ2/NOTCH1 in Sheep Dermal Fibroblasts, Affecting Hair Follicle Development
Source: Cells. 2024 Mar 21;13(6):557. doi: 10.3390/cells13060557 (PMC10969380; doi:10.3390/cells13060557)
Supplement: Supplementary file 1 [file cells-13-00557-s001.zip › Supplementary Files/Additional file 8-Table S3.xlsx]

## Sheet: Sheet1
Table S3 wild type primers and mutant sequences of binding sites in candidate target genes
miRNA	ID	Primers (5' to 3')	Size (bp)
oar-miR-23b	TGFβ2-WT	F: CCctcgagTTCCTTTTCTTGGAATTTCCTGGC	306
		R :TAAAgcggccgcCAGTGCATTCATGAGGAAAGACAAAATAAT
	TGFβ2-MUT	ctcgagCTTCCTTTTCTTGGAATTTCCTGGCCATTATTAAAATGACAAATTGGATTTGTTTGAAAACTGGAAAAGCAAGAGATAGGATGCCACAATACCAAATAACCTTTGGATTGGGTGAAACCCAATCCCAGATACCTCACACTTGGTTTTTTTTTTTTTTTTTTTTTTTCCTCTCTTCCACTTTTCTATTCATTCTATGTAAATCACTTTTATTTCTGCAGGTATTTTCTTCTCAGATAGAATGACATTTTTGTTTTGTATTATTTTGTCTTTCCTCATGAATGCACTGgcggccgc	300
	NOTCH1-WT	F: CCctcgagACCTCAACTTGAACTGCATCTCCC	228
		R: TAAAgcggccgcTGCTGGGACTGGTGGCC
	NOTCH1-MUT	ctcgagTTGTTGGAGGCACCTCAACTTGAACTGCATCTCCCAGGTTCAGTGGAAGATAAACTGGCGCCCCTGCGGCCCAGTGCTGACGGGCCTGGTTTTTATAGGAGACTTGGAAATTACACCGCGTGTCCAGCCTCAGTGCTCAGAGACCCTGGTGCCAGGGCCTGGCGCGCCCTGCGGTGCTCGGGTCACCAGGAGCCTGCTCGCGGGCCACCAGTCCCAGCACCCAGGgcggccgc	239
oar-miR-133	TGFβ2-WT	F: CCctcgagTAGTTTGGGGGGTTCTATAAGGCCT	282
		R: TAAAgcggccgcCCACTAGAGCACCACAAAAACAGAC
	TGFβ2-MUT	ctcgagAGTTTGGGGGGTTCTATAAGGCCTTTATTTCCCAAAAGTAAATATTGCCATGAGACGGGAGGGAGGTGGGAGGGAATGGGGAAAATGTTAGTATGTGGGTGGGTTCCCCGATCAGTTTTTCTGTGTTAAACAGCAATGCAGTTTTATGGTTGGCATGATTTTTTTTTTAAATGGAACATAAGAATAGCTGTTTTGTATTTTGATGACTGATTACGCTGTATTTTAACACAATGTATGTCTGTTTTTGTGGTGCTCTAGTGGgcggccgc	275
	NOTCH1-WT	ctcgagCTGCAGCTGCCGAACCGTAGCTCCTGAGAGCAAAGCCGGGGGGTCCCGACGCCCACCGCACTGAGTCTGCTGCCCCGGCCTCGCCGGGCGTGCTGTGGGGCCACCCCTAGTGGGCACGATCAGACTCTTCCTAAGATGTGGTTTCTTTTTGTGTTTTATAAGATAGAGTGTAGTTTACATAAAAAGAAAACTTTTTAAAAgcggccgc	214
	NOTCH1-MUT	ctcgagCTGCAGCTGCCGAACCGTAGCTCCTGAGAGCAAAGCCGGGGGGTCCCGACGCCCACCGCACTGAGTCTGCTGCCCCGGCCTCGCCGGGCGTGCTGTAAAATTGCCCCTAGTGGGCACGATCAGACTCTTCCTAAGATGTGGTTTCTTTTTGTGTTTTATAAGATAGAGTGTAGTTTACATAAAAAGAAAACTTTTTAAAAgcggccgc	214
Note:The base with single underline in small letters is the Restriction enzyme cutting sites of Xho Ⅰ and not Ⅰ, and the base with double underline in capital letters is the protective base
